# Supplementary material for: Chronic thromboembolic pulmonary hypertension after acute pulmonary thromboembolism revealed by dynamic chest radiography
Source: Eur Heart J Cardiovasc Imaging. 2022 Feb 7;23(6):e264–5. doi: 10.1093/ehjci/jeac027 (PMC9159741; doi:10.1093/ehjci/jeac027)
Supplement: jeac027_Supplementary_Data [file jeac027_supplementary_data.zip]

Archive with 4 entries (4 files):
- video S1 acute_PE.mp4
- video S1.mp4
- video S2.mp4
- video S3 CTEPH.mp4
